# Supplementary material for: Unhealthy Levels of Phthalates and Bisphenol A in Mexican Pregnant Women with Gestational Diabetes and Its Association to Altered Expression of miRNAs Involved with Metabolic Disease
Source: Int J Mol Sci. 2019 Jul 7;20(13):3343. doi: 10.3390/ijms20133343 (PMC6650872; doi:10.3390/ijms20133343)
Supplement: Supplementary file 1 [file ijms-20-03343-s001.zip]

Archive with 2 entries (2 files):
- BPA_phthalates_chromatograms.pdf
- Supplementary material for data review.xlsx
